# Supplementary material for: Unusual mammalian usage of TGA stop codons reveals that sequence conservation need not imply purifying selection
Source: PLoS Biol. 2022 May 12;20(5):e3001588. doi: 10.1371/journal.pbio.3001588 (PMC9129041; doi:10.1371/journal.pbio.3001588)
Supplement: S1 Data — (XLSX) [file pbio.3001588.s011.xlsx]

## Sheet: Sheet1
Isochore	Canonical termination site			5' UTR trinucleotides			3' UTR trinucleotides
	TAA_freq	TGA_freq	TAG_freq	TAA_frequency	TGA_frequency	TAG_frequency	TAA_frequency	TGA_frequency	TAG_frequency
1	0.423439	0.389282	0.187279	0.306211	0.448377	0.245411	0.441753	0.338653	0.219594
2	0.384882	0.395268	0.21985	0.285444	0.468833	0.245723	0.422382	0.354507	0.223111
3	0.388077	0.420807	0.191116	0.285924	0.470998	0.243079	0.405772	0.366095	0.228133
4	0.361949	0.432135	0.205916	0.266951	0.491608	0.241441	0.385144	0.385255	0.229601
5	0.326591	0.455086	0.218322	0.256354	0.505595	0.238052	0.362655	0.406607	0.230738
6	0.265343	0.5	0.234657	0.225081	0.531323	0.243597	0.335379	0.434237	0.230384
7	0.203993	0.549595	0.246413	0.20612	0.544442	0.249439	0.30443	0.463359	0.232211
8	0.163342	0.576683	0.259975	0.184923	0.567019	0.248059	0.28386	0.486221	0.229919
9	0.135985	0.62925	0.234766	0.174991	0.57603	0.248979	0.261037	0.510558	0.228405
10	0.126628	0.591172	0.2822	0.152445	0.601567	0.245989	0.27043	0.51216	0.21741
S1 Data. Underlying data for Figure 1.
TAA_freq refers to the relative frequency of TAA compared to TGA and TAG.
Analysis of 5' UTR and 3' UTR trinucleotides is not restricted by reading frame.
