# Supplementary material for: Unusual mammalian usage of TGA stop codons reveals that sequence conservation need not imply purifying selection
Source: PLoS Biol. 2022 May 12;20(5):e3001588. doi: 10.1371/journal.pbio.3001588 (PMC9129041; doi:10.1371/journal.pbio.3001588)
Supplement: S2 Data — (XLSX) [file pbio.3001588.s012.xlsx]

## Sheet: Primates
Switch	Primates
	GC-poor			GC-rich
	Freq	Flux events	Ancestral nodes	Freq	Flux events	Ancestral nodes
TAA > TGA	0.0681145	69	1013	0.0986717	52	527
TAA > TAG	0.0444225	45	1013	0.028463	15	527
TGA > TAA	0.0510563	58	1136	0.0427107	75	1756
TGA > TAG	0.0158451	18	1136	0.0130979	23	1756
TAG > TAA	0.0615079	31	504	0.0441767	33	747
TAG > TGA	0.015873	8	504	0.0227577	17	747
S2 Data. Underling data for Figure 2.
Freq refers to the number of observed flux events divided by the number of appropriate reconstructed ancestral nodes.

## Sheet: Cow
Switch	Cow
	GC-poor			GC-rich
	Freq	Flux events	Ancestral nodes	Freq	Flux events	Ancestral nodes
TAA > TGA	0.223878	37	1547	0.351967	34	1103
TAA > TAG	0.145218	24	1547	0.144927	14	1103
TGA > TAA	0.22766	43	1768	0.168231	47	3190
TGA > TAG	0.0423554	8	1768	0.0751669	21	3190
TAG > TAA	0.203	18	830	0.125376	14	1275
TAG > TGA	0.157889	14	830	0.134332	15	1275
S2 Data. Underling data for Figure 2.
Freq refers to the number of observed flux events divided by the number of appropriate reconstructed ancestral nodes.

## Sheet: Dog
Switch	Dog
	GC-poor			GC-rich
	Freq	Flux events	Ancestral nodes	Freq	Flux events	Ancestral nodes
TAA > TGA	0.274327	36	1101	0.376312	28	438
TAA > TAG	0.114303	15	1101	0.120958	9	438
TGA > TAA	0.196456	34	1452	0.156153	43	1621
TGA > TAG	0.086672	15	1452	0.0363146	10	1621
TAG > TAA	0.236334	18	639	0.176095	21	702
TAG > TGA	0.0919075	7	639	0.134168	16	702
S2 Data. Underling data for Figure 2.
Freq refers to the number of observed flux events divided by the number of appropriate reconstructed ancestral nodes.

## Sheet: Mouse
Switch	Mouse
	GC-poor			GC-rich
	Freq	Flux events	Ancestral nodes	Freq	Flux events	Ancestral nodes
TAA > TGA	0.154984	14	1513	0.325826	18	944
TAA > TAG	0.298898	27	1513	0.0905073	5	944
TGA > TAA	0.22494	26	1936	0.14398	22	2611
TGA > TAG	0.0432576	5	1936	0.0589008	9	2611
TAG > TAA	0.222337	12	904	0.28559	18	1077
TAG > TGA	0.0555841	3	904	0.0951965	6	1077
S2 Data. Underling data for Figure 2.
Freq refers to the number of observed flux events divided by the number of appropriate reconstructed ancestral nodes.

## Sheet: Bird
Switch	Bird
	GC-poor			GC-rich
	Freq	Flux events	Ancestral nodes	Freq	Flux events	Ancestral nodes
TAA > TGA	0.269973	50	942	0.278794	48	1108
TAA > TAG	0.156585	29	942	0.16263	28	1108
TGA > TAA	0.21575	40	943	0.155967	42	1733
TGA > TAG	0.0269687	5	943	0.0371351	10	1733
TAG > TAA	0.250894	22	446	0.286022	36	810
TAG > TGA	0.0798298	7	446	0.0794507	10	810
S2 Data. Underling data for Figure 2.
Freq refers to the number of observed flux events divided by the number of appropriate reconstructed ancestral nodes.

## Sheet: Nematode
Switch	Nematode
	GC-poor			GC-rich
	Freq	Flux events	Ancestral nodes	Freq	Flux events	Ancestral nodes
TAA > TGA	0.212285	336	1234	0.227774	317	1118
TAA > TAG	0.106774	169	1234	0.108498	151	1118
TGA > TAA	0.252165	207	640	0.263156	228	696
TGA > TAG	0.0670004	55	640	0.0704057	61	696
TAG > TAA	0.260815	93	278	0.223577	86	309
TAG > TGA	0.100961	36	278	0.106589	41	309
S2 Data. Underling data for Figure 2.
Freq refers to the number of observed flux events divided by the number of appropriate reconstructed ancestral nodes.

## Sheet: Fly
Switch	Fly
	GC-poor			GC-rich
	Freq	Flux events	Ancestral nodes	Freq	Flux events	Ancestral nodes
TAA > TGA	0.243013	26	577	0.23102	24	645
TAA > TAG	0.0934665	10	577	0.211768	22	645
TGA > TAA	0.324264	19	316	0.260407	19	453
TGA > TAG	0	0	316	0.0137056	1	453
TAG > TAA	0.304161	26	461	0.205003	21	636
TAG > TGA	0.0350956	3	461	0.0780963	8	636
S2 Data. Underling data for Figure 2.
Freq refers to the number of observed flux events divided by the number of appropriate reconstructed ancestral nodes.

## Sheet: Arabidopsis
Switch	Arabidopsis
	GC-poor			GC-rich
	Freq	Flux events	Ancestral nodes	Freq	Flux events	Ancestral nodes
TAA > TGA	0.278505	41	849	0.195697	25	674
TAA > TAG	0.176613	26	849	0.172213	22	674
TGA > TAA	0.180976	30	956	0.277684	46	874
TGA > TAG	0.0301626	5	956	0.030183	5	874
TAG > TAA	0.293694	22	432	0.250536	17	358
TAG > TGA	0.0400492	3	432	0.073687	5	358
S2 Data. Underlying data for Figure 2.
Freq refers to the number of observed flux events divided by the number of appropriate reconstructed ancestral nodes.
