# Supplementary material for: Unusual mammalian usage of TGA stop codons reveals that sequence conservation need not imply purifying selection
Source: PLoS Biol. 2022 May 12;20(5):e3001588. doi: 10.1371/journal.pbio.3001588 (PMC9129041; doi:10.1371/journal.pbio.3001588)
Supplement: S3 Data — (XLSX) [file pbio.3001588.s013.xlsx]

## Sheet: Sheet1
Trio	pTGA deviation	Delta GC	GC3 variance
Primates	0.221034	0.137837	598.01
Cow	0.364633	0.122102	257.601
Dog	0.212857	0.148651	253.431
Mouse	0.700109	0.0983228	443.464
Bird	0.153721	0.0934389	261.269
Nematode	0.0150914	0.0727008	92.7194
Fly	0.0973765	0.0980232	115.457
Arabidopsis	-0.317963	0.0592857	39.8312
S3 Data. Underlying data for Figure 3.
pTGA deviation refers to the difference in pTGA between GC rich and GC poor genes.
Delta GC refers to the difference in mean GC content between GC rich and GC poor genes.
GC3 variance is the estimated variance in genomic GC3 content from a candidate genome within the species trio.
Candidate genomes: Primates (Homo sapiens), Cow (Bos taurus), Dog (Canis lupus familiaris), Mouse (Mus musculus musculus), Bird (Gallus gallus gallus), Nematode (Caenorhabditis elegans), Fly (Drosophila melanogaster), Arabidopsis (Arabidopsis thaliana).
