# Supplementary material for: Unusual mammalian usage of TGA stop codons reveals that sequence conservation need not imply purifying selection
Source: PLoS Biol. 2022 May 12;20(5):e3001588. doi: 10.1371/journal.pbio.3001588 (PMC9129041; doi:10.1371/journal.pbio.3001588)
Supplement: S5 Data — (XLSX) [file pbio.3001588.s015.xlsx]

## Sheet: Mononuc. mutational matrix 
Bin	Mean GC of 10kb windows	GC* estimate	TGA* estimate
1	34.8873	34.2852	24.8167
2	36.1547	33.719	24.1545
3	37.2263	32.0939	23.6207
4	38.1499	32.644	24.1772
5	39.3039	34.384	25.1592
6	40.415	33.7107	24.3385
7	42.0159	32.7413	23.8853
8	43.7232	31.291	22.959
9	46.6022	30.0521	22.0569
10	52.0468	27.8631	20.4396
S5 Data. Underlying data for Figure 5.
This table refers to equilibrium estimations using a mononucleotide mutational matrix.
For detail on GC* and TGA* estimation please refer to the methods section of the paper.

## Sheet: Dinuc. mutational matrix
Bin	Mean GC of 10kb windows	GC* estimate	TGA* estimate
1	33.5076	34.5479	32.8118
2	35.6163	33.8656	32.7079
3	36.9351	33.4552	34.7848
4	38.1266	33.0781	33.4106
5	39.3113	33.2804	34.7691
6	40.6202	33.2632	34.607
7	42.1874	33.5961	33.0694
8	44.2269	33.2797	34.4465
9	47.2495	32.6036	32.8807
10	53.833	29.741	30.0807
S5 Data. Underlying data for Figure 5.
This table refers to equilibrium estimations using a dinucleotide mutational matrix.
For detail on GC* and TGA* estimation please refer to the methods section of the paper.
