# Supplementary material for: Unusual mammalian usage of TGA stop codons reveals that sequence conservation need not imply purifying selection
Source: PLoS Biol. 2022 May 12;20(5):e3001588. doi: 10.1371/journal.pbio.3001588 (PMC9129041; doi:10.1371/journal.pbio.3001588)
Supplement: S6 Data — (XLSX) [file pbio.3001588.s016.xlsx]

## Sheet: Sheet1
Trinucleotide	Sequence type	Frequency
AAA	CDS	0.0612445
AAA	5-UTR	0.0477464
AAA	3-UTR	0.0476346
AAA	Intronic	0.0414426
AAA	ncRNA	0.0497402
AAA	CREs	0.0503611
AAA	Dinucleotide matrix	0.0388021
AAA	Mononucleotide matrix	0.0373246
AAC	CDS	0.0229312
AAC	5-UTR	0.0161313
AAC	3-UTR	0.015463
AAC	Intronic	0.0142106
AAC	ncRNA	0.0166231
AAC	CREs	0.0175585
AAC	Dinucleotide matrix	0.0208499
AAC	Mononucleotide matrix	0.0195606
AAG	CDS	0.0356503
AAG	5-UTR	0.0251038
AAG	3-UTR	0.0206238
AAG	Intronic	0.0195856
AAG	ncRNA	0.0219631
AAG	CREs	0.0223377
AAG	Dinucleotide matrix	0.0221686
AAG	Mononucleotide matrix	0.0189114
AAT	CDS	0.0303226
AAT	5-UTR	0.03232
AAT	3-UTR	0.0328963
AAT	Intronic	0.0306397
AAT	ncRNA	0.0333293
AAT	CREs	0.0329006
AAT	Dinucleotide matrix	0.0298369
AAT	Mononucleotide matrix	0.0359505
ACA	CDS	0.0234739
ACA	5-UTR	0.0187024
ACA	3-UTR	0.0190454
ACA	Intronic	0.019027
ACA	ncRNA	0.0219563
ACA	CREs	0.0225666
ACA	Dinucleotide matrix	0.0252355
ACA	Mononucleotide matrix	0.0196678
ACC	CDS	0.0104337
ACC	5-UTR	0.00803817
ACC	3-UTR	0.00855472
ACC	Intronic	0.00912731
ACC	ncRNA	0.00899775
ACC	CREs	0.00817206
ACC	Dinucleotide matrix	0.00967156
ACC	Mononucleotide matrix	0.0100701
ACG	CDS	0.00282206
ACG	5-UTR	0.0021338
ACG	3-UTR	0.00177668
ACG	Intronic	0.00173098
ACG	ncRNA	0.00202636
ACG	CREs	0.00182772
ACG	Dinucleotide matrix	0.0015851
ACG	Mononucleotide matrix	0.00995432
ACT	CDS	0.0151697
ACT	5-UTR	0.0170751
ACT	3-UTR	0.0174571
ACT	Intronic	0.0163775
ACT	ncRNA	0.0174915
ACT	CREs	0.0181714
ACT	Dinucleotide matrix	0.0234285
ACT	Mononucleotide matrix	0.0185786
AGA	CDS	0.0437496
AGA	5-UTR	0.0256294
AGA	3-UTR	0.0201351
AGA	Intronic	0.0211994
AGA	ncRNA	0.0224903
AGA	CREs	0.0223586
AGA	Dinucleotide matrix	0.0200729
AGA	Mononucleotide matrix	0.0190109
AGC	CDS	0.0148273
AGC	5-UTR	0.0109079
AGC	3-UTR	0.010442
AGC	Intronic	0.0110279
AGC	ncRNA	0.0109139
AGC	CREs	0.0112283
AGC	Dinucleotide matrix	0.0104388
AGC	Mononucleotide matrix	0.00987602
AGG	CDS	0.0146943
AGG	5-UTR	0.0125734
AGG	3-UTR	0.0113424
AGG	Intronic	0.01375
AGG	ncRNA	0.0129069
AGG	CREs	0.011729
AGG	Dinucleotide matrix	0.0107243
AGG	Mononucleotide matrix	0.00977379
AGT	CDS	0.0157568
AGT	5-UTR	0.0181695
AGT	3-UTR	0.0180686
AGT	Intronic	0.0178203
AGT	ncRNA	0.0173104
AGT	CREs	0.0181993
AGT	Dinucleotide matrix	0.0224546
AGT	Mononucleotide matrix	0.018242
ATA	CDS	0.0221041
ATA	5-UTR	0.0257418
ATA	3-UTR	0.0274669
ATA	Intronic	0.0273221
ATA	ncRNA	0.0287426
ATA	CREs	0.0264458
ATA	Dinucleotide matrix	0.0211898
ATA	Mononucleotide matrix	0.0359788
ATC	CDS	0.0169415
ATC	5-UTR	0.0139354
ATC	3-UTR	0.0125476
ATC	Intronic	0.0134168
ATC	ncRNA	0.0138115
ATC	CREs	0.0135863
ATC	Dinucleotide matrix	0.0144231
ATC	Mononucleotide matrix	0.0186879
ATG	CDS	0.0243819
ATG	5-UTR	0.0181098
ATG	3-UTR	0.0208309
ATG	Intronic	0.0198974
ATG	ncRNA	0.020954
ATG	CREs	0.0210894
ATG	Dinucleotide matrix	0.0177966
ATG	Mononucleotide matrix	0.0183067
ATT	CDS	0.0252808
ATT	5-UTR	0.0345828
ATT	3-UTR	0.0350441
ATT	Intronic	0.0332746
ATT	ncRNA	0.0329948
ATT	CREs	0.0328659
ATT	Dinucleotide matrix	0.0320653
ATT	Mononucleotide matrix	0.0345808
CAA	CDS	0.025556
CAA	5-UTR	0.0186307
CAA	3-UTR	0.0175836
CAA	Intronic	0.0175654
CAA	ncRNA	0.0203085
CAA	CREs	0.0208267
CAA	Dinucleotide matrix	0.0250756
CAA	Mononucleotide matrix	0.0195041
CAC	CDS	0.0104535
CAC	5-UTR	0.00912777
CAC	3-UTR	0.0102103
CAC	Intronic	0.0113915
CAC	ncRNA	0.0116906
CAC	CREs	0.0115506
CAC	Dinucleotide matrix	0.0134856
CAC	Mononucleotide matrix	0.0101985
CAG	CDS	0.0178435
CAG	5-UTR	0.0152998
CAG	3-UTR	0.0143971
CAG	Intronic	0.0155787
CAG	ncRNA	0.0154892
CAG	CREs	0.0152478
CAG	Dinucleotide matrix	0.0144176
CAG	Mononucleotide matrix	0.00997934
CAT	CDS	0.0153211
CAT	5-UTR	0.0178732
CAT	3-UTR	0.0193051
CAT	Intronic	0.0197155
CAT	ncRNA	0.019686
CAT	CREs	0.0210458
CAT	Dinucleotide matrix	0.0192871
CAT	Mononucleotide matrix	0.0187069
CCA	CDS	0.0123675
CCA	5-UTR	0.0111493
CCA	3-UTR	0.0120041
CCA	Intronic	0.0138624
CCA	ncRNA	0.0136401
CCA	CREs	0.012707
CCA	Dinucleotide matrix	0.0116873
CCA	Mononucleotide matrix	0.0100848
CCC	CDS	0.00478802
CCC	5-UTR	0.00491275
CCC	3-UTR	0.00633515
CCC	Intronic	0.00806131
CCC	ncRNA	0.00682844
CCC	CREs	0.00578746
CCC	Dinucleotide matrix	0.00448994
CCC	Mononucleotide matrix	0.00520065
CCG	CDS	0.00160977
CCG	5-UTR	0.00107765
CCG	3-UTR	0.00111626
CCG	Intronic	0.00139995
CCG	ncRNA	0.00124048
CCG	CREs	0.000869733
CCG	Dinucleotide matrix	0.000714519
CCG	Mononucleotide matrix	0.00514573
CCT	CDS	0.00926724
CCT	5-UTR	0.0112257
CCT	3-UTR	0.0123645
CCT	Intronic	0.013989
CCT	ncRNA	0.012331
CCT	CREs	0.0117642
CCT	Dinucleotide matrix	0.0109293
CCT	Mononucleotide matrix	0.00974606
CGA	CDS	0.00224114
CGA	5-UTR	0.00191396
CGA	3-UTR	0.00137984
CGA	Intronic	0.00145544
CGA	ncRNA	0.00183452
CGA	CREs	0.00125167
CGA	Dinucleotide matrix	0.00143991
CGA	Mononucleotide matrix	0.00991789
CGC	CDS	0.000906545
CGC	5-UTR	0.000874546
CGC	3-UTR	0.000903057
CGC	Intronic	0.00117999
CGC	ncRNA	0.00106574
CGC	CREs	0.000733926
CGC	Dinucleotide matrix	0.00070745
CGC	Mononucleotide matrix	0.00515008
CGG	CDS	0.00140492
CGG	5-UTR	0.00117562
CGG	3-UTR	0.00104205
CGG	Intronic	0.00134535
CGG	ncRNA	0.00127961
CGG	CREs	0.000863285
CGG	Dinucleotide matrix	0.000738989
CGG	Mononucleotide matrix	0.00500272
CGT	CDS	0.00155015
CGT	5-UTR	0.00217203
CGT	3-UTR	0.0020257
CGT	Intronic	0.00199051
CGT	ncRNA	0.00192748
CGT	CREs	0.00184514
CGT	Dinucleotide matrix	0.00162751
CGT	Mononucleotide matrix	0.00955846
CTA	CDS	0.0118615
CTA	5-UTR	0.012786
CTA	3-UTR	0.0133936
CTA	Intronic	0.0139008
CTA	ncRNA	0.0144057
CTA	CREs	0.0143587
CTA	Dinucleotide matrix	0.0168211
CTA	Mononucleotide matrix	0.0186025
CTC	CDS	0.0103251
CTC	5-UTR	0.0104396
CTC	3-UTR	0.0102918
CTC	Intronic	0.0130164
CTC	ncRNA	0.0115116
CTC	CREs	0.0114897
CTC	Dinucleotide matrix	0.0113638
CTC	Mononucleotide matrix	0.00968135
CTG	CDS	0.0155183
CTG	5-UTR	0.0158422
CTG	3-UTR	0.0156956
CTG	Intronic	0.0162144
CTG	ncRNA	0.0151861
CTG	CREs	0.0152699
CTG	Dinucleotide matrix	0.0140778
CTG	Mononucleotide matrix	0.00934203
CTT	CDS	0.0164768
CTT	5-UTR	0.0226761
CTT	3-UTR	0.0226052
CTT	Intronic	0.0220924
CTT	ncRNA	0.0208505
CTT	CREs	0.0224042
CTT	Dinucleotide matrix	0.0254753
CTT	Mononucleotide matrix	0.0180609
GAA	CDS	0.0270588
GAA	5-UTR	0.0271348
GAA	3-UTR	0.0213613
GAA	Intronic	0.0201835
GAA	ncRNA	0.0226114
GAA	CREs	0.0227019
GAA	Dinucleotide matrix	0.0183964
GAA	Mononucleotide matrix	0.0190805
GAC	CDS	0.00758104
GAC	5-UTR	0.00806207
GAC	3-UTR	0.00749634
GAC	Intronic	0.00776054
GAC	ncRNA	0.00795831
GAC	CREs	0.00814161
GAC	Dinucleotide matrix	0.00983306
GAC	Mononucleotide matrix	0.00976292
GAG	CDS	0.0118554
GAG	5-UTR	0.0125638
GAG	3-UTR	0.0107016
GAG	Intronic	0.0132489
GAG	ncRNA	0.0123834
GAG	CREs	0.0115808
GAG	Dinucleotide matrix	0.0103817
GAG	Mononucleotide matrix	0.00962534
GAT	CDS	0.0110574
GAT	5-UTR	0.0156486
GAT	3-UTR	0.0139953
GAT	Intronic	0.0144732
GAT	ncRNA	0.014701
GAT	CREs	0.013597
GAT	Dinucleotide matrix	0.0139554
GAT	Mononucleotide matrix	0.0183051
GCA	CDS	0.0117362
GCA	5-UTR	0.0109916
GCA	3-UTR	0.0115984
GCA	Intronic	0.0118407
GCA	ncRNA	0.0118333
GCA	CREs	0.0122559
GCA	Dinucleotide matrix	0.011429
GCA	Mononucleotide matrix	0.00992659
GCC	CDS	0.0048507
GCC	5-UTR	0.00541454
GCC	3-UTR	0.0064364
GCC	Intronic	0.00766993
GCC	ncRNA	0.00659418
GCC	CREs	0.00593728
GCC	Dinucleotide matrix	0.00437031
GCC	Mononucleotide matrix	0.005118
GCG	CDS	0.00140339
GCG	5-UTR	0.00119951
GCG	3-UTR	0.000954082
GCG	Intronic	0.00124493
GCG	ncRNA	0.00111397
GCG	CREs	0.000739747
GCG	Dinucleotide matrix	0.000706906
GCG	Mononucleotide matrix	0.00496357
GCT	CDS	0.00802437
GCT	5-UTR	0.0108625
GCT	3-UTR	0.0110503
GCT	Intronic	0.0116696
GCT	ncRNA	0.0108547
GCT	CREs	0.0112329
GCT	Dinucleotide matrix	0.0107934
GCT	Mononucleotide matrix	0.00944209
GGA	CDS	0.0171082
GGA	5-UTR	0.013534
GGA	3-UTR	0.0113723
GGA	Intronic	0.012484
GGA	ncRNA	0.0121176
GGA	CREs	0.0112371
GGA	Dinucleotide matrix	0.00890375
GGA	Mononucleotide matrix	0.00972648
GGC	CDS	0.006063
GGC	5-UTR	0.0054671
GGC	3-UTR	0.00591667
GGC	Intronic	0.00761281
GGC	ncRNA	0.00665371
GGC	CREs	0.00591668
GGC	Dinucleotide matrix	0.00456117
GGC	Mononucleotide matrix	0.00498423
GGG	CDS	0.00462598
GGG	5-UTR	0.00641572
GGG	3-UTR	0.00676846
GGG	Intronic	0.00838864
GGG	ncRNA	0.00702225
GGG	CREs	0.0058299
GGG	Dinucleotide matrix	0.00475258
GGG	Mononucleotide matrix	0.00496737
GGT	CDS	0.00551876
GGT	5-UTR	0.00898918
GGT	3-UTR	0.00903394
GGT	Intronic	0.0101944
GGT	ncRNA	0.00912809
GGT	CREs	0.00819234
GGT	Dinucleotide matrix	0.00990538
GGT	Mononucleotide matrix	0.0093665
GTA	CDS	0.00842338
GTA	5-UTR	0.0134312
GTA	3-UTR	0.0154121
GTA	Intronic	0.0140129
GTA	ncRNA	0.0140886
GTA	CREs	0.0135304
GTA	Dinucleotide matrix	0.0146063
GTA	Mononucleotide matrix	0.018174
GTC	CDS	0.00755199
GTC	5-UTR	0.00754116
GTC	3-UTR	0.00770917
GTC	Intronic	0.00844577
GTC	ncRNA	0.00778796
GTC	CREs	0.00816064
GTC	Dinucleotide matrix	0.00995922
GTC	Mononucleotide matrix	0.00958021
GTG	CDS	0.0107119
GTG	5-UTR	0.0119736
GTG	3-UTR	0.0132162
GTG	Intronic	0.0133685
GTG	ncRNA	0.0116768
GTG	CREs	0.0116654
GTG	Dinucleotide matrix	0.0122996
GTG	Mononucleotide matrix	0.00929962
GTT	CDS	0.0112653
GTT	5-UTR	0.0182197
GTT	3-UTR	0.0191391
GTT	Intronic	0.0175489
GTT	ncRNA	0.016176
GTT	CREs	0.0176493
GTT	Dinucleotide matrix	0.0221854
GTT	Mononucleotide matrix	0.0176819
TAA	CDS	0.0333495
TAA	5-UTR	0.0281551
TAA	3-UTR	0.0301876
TAA	Intronic	0.026687
TAA	ncRNA	0.0290409
TAA	CREs	0.0292551
TAA	Dinucleotide matrix	0.0293763
TAA	Mononucleotide matrix	0.0358472
TAC	CDS	0.0150627
TAC	5-UTR	0.0127096
TAC	3-UTR	0.0136366
TAC	Intronic	0.0129002
TAC	ncRNA	0.014215
TAC	CREs	0.0134814
TAC	Dinucleotide matrix	0.0157401
TAC	Mononucleotide matrix	0.0187515
TAG	CDS	0.0150948
TAG	5-UTR	0.0142221
TAG	3-UTR	0.0142002
TAG	Intronic	0.0153939
TAG	ncRNA	0.0137913
TAG	CREs	0.014353
TAG	Dinucleotide matrix	0.0167167
TAG	Mononucleotide matrix	0.0183893
TAT	CDS	0.0190267
TAT	5-UTR	0.0262435
TAT	3-UTR	0.0296401
TAT	Intronic	0.0290826
TAT	ncRNA	0.0287807
TAT	CREs	0.0264499
TAT	Dinucleotide matrix	0.0224089
TAT	Mononucleotide matrix	0.03459
TCA	CDS	0.0206701
TCA	5-UTR	0.0201623
TCA	3-UTR	0.0188721
TCA	Intronic	0.0195209
TCA	ncRNA	0.0197451
TCA	CREs	0.0211349
TCA	Dinucleotide matrix	0.0239157
TCA	Mononucleotide matrix	0.0187156
TCC	CDS	0.00924431
TCC	5-UTR	0.0102102
TCC	3-UTR	0.0104842
TCC	Intronic	0.0124542
TCC	ncRNA	0.0116257
TCC	CREs	0.011227
TCC	Dinucleotide matrix	0.00929527
TCC	Mononucleotide matrix	0.00978956
TCG	CDS	0.00289544
TCG	5-UTR	0.00174431
TCG	3-UTR	0.00150006
TCG	Intronic	0.00159542
TCG	ncRNA	0.0017238
TCG	CREs	0.00125526
TCG	Dinucleotide matrix	0.00150517
TCG	Mononucleotide matrix	0.00956607
TCT	CDS	0.0147187
TCT	5-UTR	0.0224467
TCT	3-UTR	0.0210925
TCT	Intronic	0.0231877
TCT	ncRNA	0.0212596
TCT	CREs	0.0223571
TCT	Dinucleotide matrix	0.0225851
TCT	Mononucleotide matrix	0.0179255
TGA	CDS	0.0375337
TGA	5-UTR	0.0222914
TGA	3-UTR	0.0206666
TGA	Intronic	0.0205273
TGA	ncRNA	0.0211983
TGA	CREs	0.0211729
TGA	Dinucleotide matrix	0.0221501
TGA	Mononucleotide matrix	0.018118
TGC	CDS	0.0134774
TGC	5-UTR	0.0112114
TGC	3-UTR	0.012764
TGC	Intronic	0.0126045
TGC	ncRNA	0.0117544
TGC	CREs	0.0122907
TGC	Dinucleotide matrix	0.0115889
TGC	Mononucleotide matrix	0.00943665
TGG	CDS	0.0186644
TGG	5-UTR	0.0141624
TGG	3-UTR	0.0139223
TGG	Intronic	0.015196
TGG	ncRNA	0.0136916
TGG	CREs	0.0127622
TGG	Dinucleotide matrix	0.0119076
TGG	Mononucleotide matrix	0.00929799
TGT	CDS	0.0168406
TGT	5-UTR	0.0216534
TGT	3-UTR	0.0263281
TGT	Intronic	0.0233613
TGT	ncRNA	0.0213354
TGT	CREs	0.0227727
TGT	Dinucleotide matrix	0.0250663
TGT	Mononucleotide matrix	0.0175606
TTA	CDS	0.0201779
TTA	5-UTR	0.0294693
TTA	3-UTR	0.031447
TTA	Intronic	0.0288279
TTA	ncRNA	0.0286013
TTA	CREs	0.0291983
TTA	Dinucleotide matrix	0.0316264
TTA	Mononucleotide matrix	0.0348233
TTC	CDS	0.022231
TTC	5-UTR	0.0228744
TTC	3-UTR	0.0214039
TTC	Intronic	0.0218793
TTC	ncRNA	0.0212544
TTC	CREs	0.0227332
TTC	Dinucleotide matrix	0.0215557
TTC	Mononucleotide matrix	0.0180451
TTG	CDS	0.0194349
TTG	5-UTR	0.0233212
TTG	3-UTR	0.0239292
TTG	Intronic	0.0222087
TTG	ncRNA	0.0201713
TTG	CREs	0.0209774
TTG	Dinucleotide matrix	0.0265378
TTG	Mononucleotide matrix	0.0174589
TTT	CDS	0.0294665
TTT	5-UTR	0.0575958
TTT	3-UTR	0.0577813
TTT	Intronic	0.051817
TTT	ncRNA	0.0475825
TTT	CREs	0.050796
TTT	Dinucleotide matrix	0.0479021
TTT	Mononucleotide matrix	0.0333235
S6 Data. Underlying data for Figure 6 and S2 Fig.
Frequencies for CDS, 5' UTR, 3' UTR, Intronic, ncRNA, and CRE sequences are the fixed frequencies in the human genome.
"Frequency" for the mutational matrices refers to equilibrium estimations.
