# Supplementary material for: Unusual mammalian usage of TGA stop codons reveals that sequence conservation need not imply purifying selection
Source: PLoS Biol. 2022 May 12;20(5):e3001588. doi: 10.1371/journal.pbio.3001588 (PMC9129041; doi:10.1371/journal.pbio.3001588)
Supplement: S7 Data — (XLSX) [file pbio.3001588.s017.xlsx]

## Sheet: CDS
Trinucleotide	Deviation	GC
AAA	-0.489763	0
AAC	-0.400796	0.333333
AAG	-0.167959	0.333333
AAT	-0.642712	0
ACA	-0.143376	0.333333
ACC	1.07177	0.666667
ACG	3.35832	0.666667
ACT	-0.401316	0.333333
AGA	0.519213	0.333333
AGC	1.26635	0.666667
AGG	1.42049	0.666667
AGT	-0.432058	0.333333
ATA	-0.596838	0
ATC	-0.219687	0.333333
ATG	-0.0506683	0.333333
ATT	-0.704265	0
CAA	-0.0765268	0.333333
CAC	0.551067	0.666667
CAG	0.930723	0.666667
CAT	-0.0513009	0.333333
CCA	1.83303	0.666667
CCC	5.39473	1
CCG	16.1203	1
CCT	1.4838	0.666667
CGA	4.02424	0.666667
CGC	9.39871	1
CGG	12.0538	1
CGT	2.24528	0.666667
CTA	-0.369799	0.333333
CTC	0.697545	0.666667
CTG	0.659734	0.666667
CTT	-0.355477	0.333333
GAA	0.0554804	0.333333
GAC	0.157793	0.666667
GAG	0.370175	0.666667
GAT	-0.293112	0.333333
GCA	0.855234	0.666667
GCC	4.04467	1
GCG	10.0776	1
GCT	0.851427	0.666667
GGA	2.23578	0.666667
GGC	3.7033	1
GGG	3.08526	1
GGT	0.169776	0.666667
GTA	-0.59401	0.333333
GTC	-0.039879	0.666667
GTG	-0.0141639	0.666667
GTT	-0.644895	0.333333
TAA	-0.637053	0
TAC	-0.485602	0.333333
TAG	-0.553043	0.333333
TAT	-0.669436	0
TCA	-0.110024	0.333333
TCC	1.25473	0.666667
TCG	2.96637	0.666667
TCT	-0.290879	0.333333
TGA	0.227055	0.333333
TGC	0.924662	0.666667
TGG	1.58326	0.666667
TGT	-0.396423	0.333333
TTA	-0.760052	0
TTC	-0.36084	0.333333
TTG	-0.535401	0.333333
TTT	-0.775959	0
S7 Data. Underlying data for Figure 7 and S5 Fig.
Deviation refers to deviation scores, (O-E)/E, describing the difference in GC-coupled fixation “boost” for the four GC classes of trinucleotides. See methods for exact calculation.
GC refers to the GC content of the trinucleotide.

## Sheet: 5'UTR
Trinucleotide	Deviation	GC
AAA	-0.582763	0
AAC	-0.472935	0.333333
AAG	-0.226386	0.333333
AAT	-0.698262	0
ACA	-0.466973	0.333333
ACC	0.744572	0.666667
ACG	3.03463	0.666667
ACT	-0.480546	0.333333
AGA	-0.0273846	0.333333
AGC	1.24315	0.666667
AGG	1.29912	0.666667
AGT	-0.491577	0.333333
ATA	-0.704782	0
ATC	-0.318748	0.333333
ATG	-0.506281	0.333333
ATT	-0.696238	0
CAA	-0.507639	0.333333
CAC	0.220133	0.666667
CAG	0.916436	0.666667
CAT	-0.476603	0.333333
CCA	1.00897	0.666667
CCC	7.55749	1
CCG	29.3515	1
CCT	1.44758	0.666667
CGA	4.3693	0.666667
CGC	25.4435	1
CGG	29.1124	1
CGT	2.90224	0.666667
CTA	-0.524272	0.333333
CTC	1.16767	0.666667
CTG	0.985202	0.666667
CTT	-0.372102	0.333333
GAA	-0.0584743	0.333333
GAC	0.480565	0.666667
GAG	1.39322	0.666667
GAT	-0.345936	0.333333
GCA	0.549632	0.666667
GCC	6.8203	1
GCG	25.2231	1
GCT	0.997393	0.666667
GGA	1.8688	0.666667
GGC	6.2006	1
GGG	5.72893	1
GGT	0.330212	0.666667
GTA	-0.604042	0.333333
GTC	0.231929	0.666667
GTG	0.263911	0.666667
GTT	-0.579959	0.333333
TAA	-0.747066	0
TAC	-0.581664	0.333333
TAG	-0.574254	0.333333
TAT	-0.733867	0
TCA	-0.453573	0.333333
TCC	1.60338	0.666667
TCG	3.92177	0.666667
TCT	-0.235281	0.333333
TGA	-0.355874	0.333333
TGC	0.544735	0.666667
TGG	0.805885	0.666667
TGT	-0.529166	0.333333
TTA	-0.769842	0
TTC	-0.287696	0.333333
TTG	-0.535645	0.333333
TTT	-0.67626	0

## Sheet: 3'UTR
Trinucleotide	Deviation	GC
AAA	-0.162525	0
AAC	-0.305772	0.333333
AAG	-0.145133	0.333333
AAT	-0.301677	0
ACA	-0.227479	0.333333
ACC	0.599412	0.666667
ACG	0.999868	0.666667
ACT	-0.300335	0.333333
AGA	0.0110146	0.333333
AGC	0.579064	0.666667
AGG	0.760854	0.666667
AGT	-0.358428	0.333333
ATA	-0.207651	0
ATC	-0.117842	0.333333
ATG	-0.0315607	0.333333
ATT	-0.345226	0
CAA	-0.307595	0.333333
CAC	0.285691	0.666667
CAG	0.630902	0.666667
CAT	-0.0797749	0.333333
CCA	1.02254	0.666667
CCC	4.24162	1
CCG	5.38778	1
CCT	1.18631	0.666667
CGA	0.905158	0.666667
CGC	3.58503	1
CGG	4.61353	1
CGT	0.90937	0.666667
CTA	-0.285789	0.333333
CTC	0.670089	0.666667
CTG	0.72413	0.666667
CTT	-0.182219	0.333333
GAA	0.0293386	0.333333
GAC	0.125072	0.666667
GAG	0.545379	0.666667
GAT	-0.137896	0.333333
GCA	0.360038	0.666667
GCC	3.05328	1
GCG	3.05955	1
GCT	0.488604	0.666667
GGA	0.996013	0.666667
GGC	2.44559	1
GGG	2.7509	1
GGT	0.147377	0.666667
GTA	-0.29269	0.333333
GTC	-0.000458191	0.666667
GTG	0.217162	0.666667
GTT	-0.40515	0.333333
TAA	-0.38662	0
TAC	-0.284652	0.333333
TAG	-0.370501	0.333333
TAT	-0.24006	0
TCA	-0.228872	0.333333
TCC	1.06089	0.666667
TCG	0.746093	0.666667
TCT	-0.0743841	0.333333
TGA	-0.184029	0.333333
TGC	0.414044	0.666667
TGG	0.732265	0.666667
TGT	-0.220634	0.333333
TTA	-0.432237	0
TTC	-0.115316	0.333333
TTG	-0.32997	0.333333
TTT	-0.309608	0

## Sheet: Intronic
Trinucleotide	Deviation	GC
AAA	-0.134561	0
AAC	-0.340418	0.333333
AAG	-0.193202	0.333333
AAT	-0.232102	0
ACA	-0.230032	0.333333
ACC	0.40587	0.666667
ACG	0.462763	0.666667
ACT	-0.3076	0.333333
AGA	0.0100817	0.333333
AGC	0.40778	0.666667
AGG	0.770227	0.666667
AGT	-0.294757	0.333333
ATA	-0.0563893	0
ATC	-0.0737336	0.333333
ATG	-0.0136151	0.333333
ATT	-0.239417	0
CAA	-0.320803	0.333333
CAC	0.205465	0.666667
CAG	0.493166	0.666667
CAT	-0.0188984	0.333333
CCA	0.831793	0.666667
CCC	2.95093	1
CCG	3.27971	1
CCT	0.962844	0.666667
CGA	0.429905	0.666667
CGC	2.2583	1
CGG	2.94261	1
CGT	0.525109	0.666667
CTA	-0.218004	0.333333
CTC	0.643198	0.666667
CTG	0.528217	0.666667
CTT	-0.167098	0.333333
GAA	-0.0363164	0.333333
GAC	-0.0415599	0.666667
GAG	0.558399	0.666667
GAT	-0.0671864	0.333333
GCA	0.26703	0.666667
GCC	2.35705	1
GCG	2.15391	1
GCT	0.389643	0.666667
GGA	0.813897	0.666667
GGC	2.12779	1
GGG	2.33279	1
GGT	0.245249	0.666667
GTA	-0.209483	0.333333
GTC	-0.0300948	0.666667
GTG	0.214538	0.666667
GTT	-0.358553	0.333333
TAA	-0.327816	0
TAC	-0.247067	0.333333
TAG	-0.207087	0.333333
TAT	-0.0929023	0
TCA	-0.191592	0.333333
TCC	0.907707	0.666667
TCG	0.411492	0.666667
TCT	0.00315068	0.333333
TGA	-0.15592	0.333333
TGC	0.292493	0.666667
TGG	0.676247	0.666667
TGT	-0.210573	0.333333
TTA	-0.340937	0
TTC	-0.0787077	0.333333
TTG	-0.285061	0.333333
TTT	-0.197885	0

## Sheet: ncRNA
Trinucleotide	Deviation	GC
AAA	-0.218605	0
AAC	-0.293719	0.333333
AAG	-0.115027	0.333333
AAT	-0.379072	0
ACA	-0.182941	0.333333
ACC	0.659582	0.666667
ACG	1.57636	0.666667
ACT	-0.32229	0.333333
AGA	0.0718718	0.333333
AGC	0.735211	0.666667
AGG	1.0658	0.666667
AGT	-0.385036	0.333333
ATA	-0.312837	0
ATC	-0.0914955	0.333333
ATG	-0.0689848	0.333333
ATT	-0.45883	0
CAA	-0.274151	0.333333
CAC	0.396915	0.666667
CAG	0.791281	0.666667
CAT	-0.116944	0.333333
CCA	1.14225	0.666667
CCC	4.36323	1
CCG	8.38797	1
CCT	1.14009	0.666667
CGA	1.65031	0.666667
CGC	6.34313	1
CGG	8.02898	1
CGT	1.25198	0.666667
CTA	-0.301414	0.333333
CTC	0.759088	0.666667
CTG	0.762585	0.666667
CTT	-0.269612	0.333333
GAA	0.0473916	0.333333
GAC	0.234167	0.666667
GAG	0.831787	0.666667
GAT	-0.131932	0.333333
GCA	0.49019	0.666667
GCC	3.51646	1
GCG	6.0018	1
GCT	0.583725	0.666667
GGA	1.25474	0.666667
GGC	3.2034	1
GGG	3.31952	1
GGT	0.279964	0.666667
GTA	-0.367239	0.333333
GTC	0.0562683	0.666667
GTG	0.250972	0.666667
GTT	-0.492048	0.333333
TAA	-0.475425	0
TAC	-0.322647	0.333333
TAG	-0.414117	0.333333
TAT	-0.387176	0
TCA	-0.231513	0.333333
TCC	1.1353	0.666667
TCG	1.28732	0.666667
TCT	-0.121692	0.333333
TGA	-0.18275	0.333333
TGC	0.411265	0.666667
TGG	0.81738	0.666667
TGT	-0.349232	0.333333
TTA	-0.546765	0
TTC	-0.182831	0.333333
TTG	-0.430369	0.333333
TTT	-0.489681	0

## Sheet: CREs
Trinucleotide	Deviation	GC
AAA	-0.231822	0
AAC	-0.268601	0.333333
AAG	-0.0962593	0.333333
AAT	-0.36781	0
ACA	-0.121403	0.333333
ACC	0.49441	0.666667
ACG	0.913063	0.666667
ACT	-0.280167	0.333333
AGA	0.082073	0.333333
AGC	0.781105	0.666667
AGG	1.02662	0.666667
AGT	-0.335994	0.333333
ATA	-0.339171	0
ATC	-0.110596	0.333333
ATG	-0.0478	0.333333
ATT	-0.43278	0
CAA	-0.247719	0.333333
CAC	0.448186	0.666667
CAG	0.855347	0.666667
CAT	-0.0498618	0.333333
CCA	1.08119	0.666667
CCC	3.93201	1
CCG	4.46349	1
CCT	1.18612	0.666667
CGA	0.599595	0.666667
CGC	3.24302	1
CGG	4.12241	1
CGT	0.733979	0.666667
CTA	-0.266699	0.333333
CTC	0.8548	0.666667
CTG	0.813898	0.666667
CTT	-0.187521	0.333333
GAA	0.0423792	0.333333
GAC	0.151347	0.666667
GAG	0.736844	0.666667
GAT	-0.177037	0.333333
GCA	0.550457	0.666667
GCC	3.05769	1
GCG	2.90339	1
GCT	0.655796	0.666667
GGA	1.05404	0.666667
GGC	2.77765	1
GGG	2.95236	1
GGT	0.171637	0.666667
GTA	-0.378502	0.333333
GTC	0.0646521	0.666667
GTG	0.227987	0.666667
GTT	-0.439613	0.333333
TAA	-0.452896	0
TAC	-0.348401	0.333333
TAG	-0.344402	0.333333
TAT	-0.406129	0
TCA	-0.15392	0.333333
TCC	1.15555	0.666667
TCG	0.454151	0.666667
TCT	-0.0246822	0.333333
TGA	-0.16031	0.333333
TGC	0.47892	0.666667
TGG	0.712758	0.666667
TGT	-0.284687	0.333333
TTA	-0.509782	0
TTC	-0.0939236	0.333333
TTG	-0.392497	0.333333
TTT	-0.44646	0
