# Supplementary material for: Unusual mammalian usage of TGA stop codons reveals that sequence conservation need not imply purifying selection
Source: PLoS Biol. 2022 May 12;20(5):e3001588. doi: 10.1371/journal.pbio.3001588 (PMC9129041; doi:10.1371/journal.pbio.3001588)
Supplement: S8 Data — (XLSX) [file pbio.3001588.s018.xlsx]

## Sheet: Sheet1
Trinucleotide	CDS rank	5_UTR_rank	3_UTR_rank	Intronic_rank	ncRNA_rank	CRE_rank	GC_content
AAA	8	5	1	1	5	6	0
AAC	17	3	9	6	10	11	0.333333
AAG	20	12	10	11	8	8	0.333333
AAT	5	4	4	5	6	5	0
ACA	3	2	2	1	4	2	0.333333
ACC	15	12	18	16	15	14	0.666667
ACG	23	22	20	13	22	13	0.666667
ACT	2	1	8	5	7	6	0.333333
AGA	19	11	4	8	3	3	0.333333
AGC	11	16	13	12	11	16	0.666667
AGG	13	14	16	21	16	21	0.666667
AGT	7	10	16	13	12	12	0.333333
ATA	6	8	7	7	8	8	0
ATC	13	9	6	9	9	9	0.333333
ATG	14	23	20	21	21	22	0.333333
ATT	3	3	5	6	4	3	0
CAA	1	4	3	4	5	7	0.333333
CAC	8	4	8	8	6	9	0.666667
CAG	7	9	11	15	10	17	0.666667
CAT	24	18	13	12	13	16	0.333333
CCA	22	15	23	23	21	23	0.666667
CCC	1	2	1	7	8	7	1
CCG	5	6	2	8	4	8	1
CCT	21	19	24	24	23	24	0.666667
CGA	24	24	21	14	24	11	0.666667
CGC	4	5	8	5	3	6	1
CGG	3	4	7	6	2	5	1
CGT	20	21	10	10	17	7	0.666667
CTA	4	7	14	16	18	15	0.333333
CTC	9	17	19	20	14	20	0.666667
CTG	6	10	15	17	13	18	0.666667
CTT	22	6	7	7	6	5	0.333333
GAA	11	22	15	18	15	17	0.333333
GAC	4	5	4	2	4	3	0.666667
GAG	3	13	7	9	8	10	0.666667
GAT	6	21	17	19	20	19	0.333333
GCA	12	6	5	6	7	8	0.666667
GCC	8	1	6	4	7	4	1
GCG	2	3	5	2	1	3	1
GCT	16	11	9	11	9	12	0.666667
GGA	19	18	17	19	19	19	0.666667
GGC	7	8	3	1	5	1	1
GGG	6	7	4	3	6	2	1
GGT	5	2	3	4	3	4	0.666667
GTA	9	24	24	24	24	24	0.333333
GTC	2	3	2	1	1	1	0.666667
GTG	1	1	1	3	2	2	0.666667
GTT	8	16	22	20	19	20	0.333333
TAA	7	2	2	2	3	2	0
TAC	16	19	18	22	23	23	0.333333
TAG	18	20	23	23	22	21	0.333333
TAT	4	7	8	8	7	7	0
TCA	21	8	5	2	2	4	0.333333
TCC	17	20	22	22	20	22	0.666667
TCG	18	23	12	7	18	5	0.666667
TCT	23	5	1	3	1	1	0.333333
TGA	15	14	12	10	11	10	0.333333
TGC	10	7	6	5	5	6	0.666667
TGG	14	8	14	18	12	15	0.666667
TGT	5	15	21	17	17	18	0.333333
TTA	2	1	3	3	1	1	0
TTC	12	13	11	14	14	13	0.333333
TTG	10	17	19	15	16	14	0.333333
TTT	1	6	6	4	2	4	0
S8 Data. Underling data for Figure 8 and S6 Fig.
Ranks refer to each trinucleotides rank by "GC boost" within its GC content class. See methods for calculation of GC boost scores.
