# Supplementary material for: Unusual mammalian usage of TGA stop codons reveals that sequence conservation need not imply purifying selection
Source: PLoS Biol. 2022 May 12;20(5):e3001588. doi: 10.1371/journal.pbio.3001588 (PMC9129041; doi:10.1371/journal.pbio.3001588)
Supplement: S9 Data — (XLSX) [file pbio.3001588.s019.xlsx]

## Sheet: Sheet1
Chromosome	Size (bp length)	TAA_usage	TGA_usage	TAG_usage	Mean_GC
1	248956422	0.297688	0.452794	0.249518	0.530278
2	242193529	0.280507	0.473851	0.245642	0.509854
3	198295559	0.317919	0.458574	0.223507	0.504614
4	190214555	0.351282	0.430769	0.217949	0.479225
5	181538259	0.360082	0.374486	0.265432	0.505699
6	170805979	0.339318	0.456014	0.204668	0.516614
7	159345973	0.297468	0.451477	0.251055	0.52204
8	145138636	0.319018	0.469325	0.211656	0.511442
9	138394717	0.265625	0.497396	0.236979	0.533659
10	133797422	0.262887	0.471649	0.265464	0.520277
11	135086622	0.261111	0.505556	0.233333	0.531254
12	133275309	0.305118	0.444882	0.25	0.510541
13	114364328	0.367816	0.45977	0.172414	0.492266
14	107043718	0.295385	0.461538	0.243077	0.512178
15	101991189	0.313993	0.447099	0.238908	0.516626
16	90338345	0.215789	0.589474	0.194737	0.573577
17	83257441	0.206439	0.566288	0.227273	0.565811
18	80373285	0.367347	0.421769	0.210884	0.491247
19	58617616	0.188218	0.604885	0.206897	0.581951
20	64444167	0.240143	0.501792	0.258065	0.560771
21	46709983	0.281481	0.614815	0.103704	0.534426
22	50818468	0.16	0.595556	0.244444	0.581772
S9 Data. Underling data for S1 Fig.
Usage refers to the relative frequency of a stop codon compared to the others.
Chromosome size is its length in terms of base pairs.
