# Supplementary material for: Unusual mammalian usage of TGA stop codons reveals that sequence conservation need not imply purifying selection
Source: PLoS Biol. 2022 May 12;20(5):e3001588. doi: 10.1371/journal.pbio.3001588 (PMC9129041; doi:10.1371/journal.pbio.3001588)
Supplement: S10 Data — (XLSX) [file pbio.3001588.s020.xlsx]

## Sheet: Combined
Bin	Mean_recombination	GC_up_freq	GC_down_freq	ratio
1	0.069112	0.162345	0.18862	0.860698
2	0.171152	0.16703	0.178425	0.936138
3	0.279575	0.177883	0.189471	0.938843
4	0.4185	0.192292	0.197616	0.973061
5	0.610082	0.173325	0.177502	0.976464
6	0.879637	0.214208	0.208868	1.02556
7	1.2338	0.189564	0.176485	1.07411
8	1.7396	0.206465	0.180758	1.14222
9	2.60308	0.207708	0.188368	1.10267
10	6.11212	0.248665	0.198088	1.25533
S10 Data. Underlying data for S3 Fig.
GC_up refers to the rate of flux to synonymous codons increasing GC content while GC_down refers to the rate of flux to synonymous codons decreasing GC content.
Ratio is the GC_up divided by GC_down.

## Sheet: Ser
Bin	Mean_recombination	GC_up_freq	GC_down_freq	ratio
1	0.069112	0.168221	0.168238	0.999894
2	0.171152	0.18044	0.160095	1.12708
3	0.279575	0.180195	0.161197	1.11786
4	0.4185	0.221729	0.181294	1.22304
5	0.610082	0.183278	0.15821	1.15845
6	0.879637	0.256399	0.204804	1.25192
7	1.2338	0.209836	0.158455	1.32426
8	1.7396	0.224564	0.168239	1.33479
9	2.60308	0.227254	0.180107	1.26177
10	6.11212	0.285248	0.170991	1.6682
S10 Data. Underlying data for S3 Fig.
GC_up refers to the rate of flux to synonymous codons increasing GC content while GC_down refers to the rate of flux to synonymous codons decreasing GC content.
Ratio is the GC_up divided by GC_down.

## Sheet: Arg
Bin	Mean_recombination	GC_up_freq	GC_down_freq	ratio
1	0.069112	0.0787465	0.156401	0.503492
2	0.171152	0.0831409	0.147228	0.56471
3	0.279575	0.102521	0.159748	0.641768
4	0.4185	0.0859031	0.163636	0.524963
5	0.610082	0.0718025	0.131445	0.546253
6	0.879637	0.111472	0.157794	0.706443
7	1.2338	0.0928845	0.147887	0.628076
8	1.7396	0.0885922	0.133739	0.662428
9	2.60308	0.0895586	0.131702	0.680011
10	6.11212	0.113288	0.152163	0.744519
S10 Data. Underlying data for S3 Fig.
GC_up refers to the rate of flux to synonymous codons increasing GC content while GC_down refers to the rate of flux to synonymous codons decreasing GC content.
Ratio is the GC_up divided by GC_down.

## Sheet: Glu
Bin	Mean_recombination	GC_up_freq	GC_down_freq	ratio
1	0.069112	0.119794	0.200841	0.596465
2	0.171152	0.125632	0.180849	0.694676
3	0.279575	0.132977	0.207769	0.640021
4	0.4185	0.140642	0.202916	0.693105
5	0.610082	0.127475	0.187165	0.681082
6	0.879637	0.143254	0.213031	0.672456
7	1.2338	0.134343	0.168744	0.796132
8	1.7396	0.142054	0.174898	0.812211
9	2.60308	0.142461	0.181339	0.785608
10	6.11212	0.169462	0.185256	0.914743
S10 Data. Underlying data for S3 Fig.
GC_up refers to the rate of flux to synonymous codons increasing GC content while GC_down refers to the rate of flux to synonymous codons decreasing GC content.
Ratio is the GC_up divided by GC_down.

## Sheet: Asp
Bin	Mean_recombination	GC_up_freq	GC_down_freq	ratio
1	0.069112	0.188788	0.23882	0.790502
2	0.171152	0.197977	0.206059	0.960776
3	0.279575	0.212383	0.238662	0.889891
4	0.4185	0.258593	0.261666	0.988255
5	0.610082	0.244315	0.223985	1.09077
6	0.879637	0.284542	0.263023	1.08181
7	1.2338	0.253074	0.217788	1.16202
8	1.7396	0.290286	0.245179	1.18397
9	2.60308	0.276986	0.243416	1.13791
10	6.11212	0.33056	0.261046	1.26629
S10 Data. Underlying data for S3 Fig.
GC_up refers to the rate of flux to synonymous codons increasing GC content while GC_down refers to the rate of flux to synonymous codons decreasing GC content.
Ratio is the GC_up divided by GC_down.

## Sheet: Lys
Bin	Mean_recombination	GC_up_freq	GC_down_freq	ratio
1	0.069112	0.123548	0.157918	0.782356
2	0.171152	0.117635	0.15292	0.769258
3	0.279575	0.133376	0.157258	0.848137
4	0.4185	0.134223	0.163343	0.821724
5	0.610082	0.127825	0.154589	0.826866
6	0.879637	0.140878	0.176495	0.798197
7	1.2338	0.120947	0.144672	0.836008
8	1.7396	0.131357	0.137686	0.954034
9	2.60308	0.129409	0.147607	0.876714
10	6.11212	0.156664	0.159448	0.98254
S10 Data. Underlying data for S3 Fig.
GC_up refers to the rate of flux to synonymous codons increasing GC content while GC_down refers to the rate of flux to synonymous codons decreasing GC content.
Ratio is the GC_up divided by GC_down.

## Sheet: Asn
Bin	Mean_recombination	GC_up_freq	GC_down_freq	ratio
1	0.069112	0.176333	0.21302	0.827778
2	0.171152	0.181285	0.20522	0.883369
3	0.279575	0.195251	0.232018	0.841537
4	0.4185	0.232447	0.238059	0.976429
5	0.610082	0.211945	0.211326	1.00293
6	0.879637	0.255482	0.271193	0.942069
7	1.2338	0.230627	0.229248	1.00601
8	1.7396	0.25513	0.235294	1.0843
9	2.60308	0.27175	0.245358	1.10757
10	6.11212	0.330431	0.263091	1.25596
S10 Data. Underlying data for S3 Fig.
GC_up refers to the rate of flux to synonymous codons increasing GC content while GC_down refers to the rate of flux to synonymous codons decreasing GC content.
Ratio is the GC_up divided by GC_down.

## Sheet: Gln
Bin	Mean_recombination	GC_up_freq	GC_down_freq	ratio
1	0.069112	0.234051	0.165611	1.41326
2	0.171152	0.23271	0.153808	1.51299
3	0.279575	0.227049	0.151918	1.49455
4	0.4185	0.191131	0.150291	1.27174
5	0.610082	0.201468	0.143393	1.405
6	0.879637	0.197753	0.149025	1.32698
7	1.2338	0.198818	0.126638	1.56997
8	1.7396	0.177496	0.11879	1.4942
9	2.60308	0.170114	0.131433	1.2943
10	6.11212	0.184751	0.132524	1.39409
S10 Data. Underlying data for S3 Fig.
GC_up refers to the rate of flux to synonymous codons increasing GC content while GC_down refers to the rate of flux to synonymous codons decreasing GC content.
Ratio is the GC_up divided by GC_down.

## Sheet: His
Bin	Mean_recombination	GC_up_freq	GC_down_freq	ratio
1	0.069112	0.219936	0.239698	0.917553
2	0.171152	0.203566	0.22383	0.909466
3	0.279575	0.221774	0.227119	0.976468
4	0.4185	0.238359	0.263136	0.905837
5	0.610082	0.21392	0.218671	0.978274
6	0.879637	0.261191	0.268924	0.971245
7	1.2338	0.246646	0.222682	1.10762
8	1.7396	0.255004	0.228125	1.11783
9	2.60308	0.244217	0.230837	1.05796
10	6.11212	0.291439	0.243478	1.19698
S10 Data. Underlying data for S3 Fig.
GC_up refers to the rate of flux to synonymous codons increasing GC content while GC_down refers to the rate of flux to synonymous codons decreasing GC content.
Ratio is the GC_up divided by GC_down.

## Sheet: Cys
Bin	Mean_recombination	GC_up_freq	GC_down_freq	ratio
1	0.069112	0.156633	0.175359	0.893215
2	0.171152	0.17348	0.19906	0.871496
3	0.279575	0.18734	0.182191	1.02826
4	0.4185	0.196035	0.201233	0.97417
5	0.610082	0.152397	0.170204	0.89538
6	0.879637	0.247423	0.198624	1.24568
7	1.2338	0.214095	0.185214	1.15593
8	1.7396	0.24614	0.202693	1.21435
9	2.60308	0.222531	0.191454	1.16232
10	6.11212	0.259954	0.213959	1.21497
S10 Data. Underlying data for S3 Fig.
GC_up refers to the rate of flux to synonymous codons increasing GC content while GC_down refers to the rate of flux to synonymous codons decreasing GC content.
Ratio is the GC_up divided by GC_down.

[truncated: 3 more sheets: Tyr, Leu, Phe]
