# Supplementary material for: Unusual mammalian usage of TGA stop codons reveals that sequence conservation need not imply purifying selection
Source: PLoS Biol. 2022 May 12;20(5):e3001588. doi: 10.1371/journal.pbio.3001588 (PMC9129041; doi:10.1371/journal.pbio.3001588)
Supplement: S11 Data — (XLSX) [file pbio.3001588.s021.xlsx]

## Sheet: Mononucleotide matrix
Bin	Mean_recombination_rate	GC* estimate	TGA* estimate
1	0.000474322	30.885	23.0401
2	0.0419384	32.364	23.9633
3	0.16146	32.8115	23.9932
4	0.318924	33.7166	24.3803
5	0.523284	32.0806	23.3132
6	0.799939	32.1642	23.2258
7	1.20708	30.4898	23.329
8	1.89627	32.9041	23.2826
9	3.27462	31.8154	24.1551
10	9.26604	31.3069	22.9426
S11 Data. Underlying data for S7 Fig.
This table refers to equilibrium estimations using the mononucleotide mutational matrix.
For detail on GC* and TGA* estimation please refer to the methods section of the paper.
